# Supplementary material for: Phytochemicals and Bioactivities of the Halophyte Sea Mayweed (Tripleurospermum maritimum L.)
Source: Mar Drugs. 2025 Oct 30;23(11):420. doi: 10.3390/md23110420 (PMC12654308; doi:10.3390/md23110420)
Supplement: Supplementary file 1 [file marinedrugs-23-00420-s001.zip]

Archive with 1 entries (1 files):
- marinedrugs-3866125-supplementary.pdf
